# Supplementary material for: Modulating the Plant Microbiome: Effects of Seed Inoculation with Endophytic Bacteria on Microbial Diversity and Growth Enhancement in Pea Plants
Source: Microorganisms. 2025 Mar 3;13(3):570. doi: 10.3390/microorganisms13030570 (PMC11945133; doi:10.3390/microorganisms13030570)
Supplement: Supplementary file 1 [file microorganisms-13-00570-s001.zip]

Archive with 1 entries (1 files):
- microorganisms-3476554-supplementary.pdf
